# Supplementary material for: ﻿Three new taxa of lichen genus Trimmatothelopsis (Acarosporales, Acarosporaceae) from China
Source: MycoKeys. 2025 Aug 13;120:277–93. doi: 10.3897/mycokeys.120.158033 (PMC12368601; doi:10.3897/mycokeys.120.158033)
Supplement: XML Treatment for Trimmatothelopsis anthracina [file mycokeys.120.158033-treatment1.xml]

<!DOCTYPE tp:taxon-treatment
  PUBLIC "-//TaxonX//DTD Taxonomic Treatment Publishing DTD v0 20100105//EN" "tax-treatment-NSO.dtd">
<tp:taxon-treatment xmlns:tp="http://www.plazi.org/taxpub"><tp:treatment-meta><kwd-group><label>Taxon classification</label><kwd>
              <named-content content-type="kingdom">Fungi</named-content>
            </kwd><kwd>
              <named-content content-type="order">Acarosporales</named-content>
            </kwd><kwd>
              <named-content content-type="family">Acarosporaceae</named-content>
            </kwd></kwd-group><mixed-citation publication-type="journal"><person-group><name><surname>Wang</surname><given-names>Jiaxin</given-names></name><name><surname>Liang</surname><given-names>Fuhui</given-names></name><name><surname>Zhao</surname><given-names>Zuntian</given-names></name><name><surname>Hu</surname><given-names>Ling</given-names></name></person-group><article-title>﻿Three new taxa of lichen genus <italic><tp:taxon-name><tp:taxon-name-part taxon-name-part-type="genus" reg="Trimmatothelopsis">Trimmatothelopsis</tp:taxon-name-part></tp:taxon-name></italic> (<tp:taxon-name><tp:taxon-name-part taxon-name-part-type="order">Acarosporales</tp:taxon-name-part></tp:taxon-name>, <tp:taxon-name><tp:taxon-name-part taxon-name-part-type="family">Acarosporaceae</tp:taxon-name-part></tp:taxon-name>) from China</article-title><source>MycoKeys</source><day>13</day><month>08</month><year>2025</year><volume>120</volume><fpage>277</fpage><lpage>293</lpage><pub-id pub-id-type="doi">10.3897/mycokeys.120.158033</pub-id></mixed-citation></tp:treatment-meta><tp:nomenclature><label>﻿</label><tp:taxon-name>
            <object-id xmlns:xlink="http://www.w3.org/1999/xlink" content-type="arpha" xlink:type="simple">90847976-0C7C-54BC-A113-EB71E85C5BB1</object-id>
            <tp:taxon-name-part taxon-name-part-type="genus" reg="Trimmatothelopsis">Trimmatothelopsis</tp:taxon-name-part>
            <tp:taxon-name-part taxon-name-part-type="species" reg="anthracina">anthracina</tp:taxon-name-part>
            <object-id xmlns:xlink="http://www.w3.org/1999/xlink" xlink:type="simple">Fungal Names: FN 572513</object-id>
          </tp:taxon-name><tp:taxon-authority>J.X. Wang &amp; L. Hu</tp:taxon-authority><tp:taxon-status xmlns:xlink="http://www.w3.org/1999/xlink" xlink:type="simple">sp. nov.</tp:taxon-status><xref ref-type="fig" rid="F2">Fig. 2</xref></tp:nomenclature><tp:treatment-sec sec-type="diagnosis" id="SECID0ECVAE"><title>Diagnosis.</title><p>Similar to <italic><tp:taxon-name><tp:taxon-name-part taxon-name-part-type="genus" reg="Trimmatothelopsis">Trimmatothelopsis</tp:taxon-name-part><tp:taxon-name-part taxon-name-part-type="species" reg="versipellis">versipellis</tp:taxon-name-part></tp:taxon-name></italic> but differing in having IKI+ blue turning red hemiamyloid hymenial gel and in having the IKI+ blue ascus.</p><fig id="F2" position="float" orientation="portrait"><object-id xmlns:xlink="http://www.w3.org/1999/xlink" content-type="doi" xlink:type="simple">10.3897/mycokeys.120.158033.figure2</object-id><object-id xmlns:xlink="http://www.w3.org/1999/xlink" content-type="arpha" xlink:type="simple">C141FFF6-1561-50E0-9B15-E1B82CBABC30</object-id><label>Figure 2.</label><caption><p><italic><tp:taxon-name><tp:taxon-name-part taxon-name-part-type="genus" reg="Trimmatothelopsis">Trimmatothelopsis</tp:taxon-name-part><tp:taxon-name-part taxon-name-part-type="species" reg="anthracina">anthracina</tp:taxon-name-part></tp:taxon-name></italic>, (A–C, E–I. Holotype, <named-content xmlns:xlink="http://www.w3.org/1999/xlink" content-type="dwc:institutional_code" xlink:title="Lichen Section of Botanical Herbarium, Shandong Normal University" xlink:href="http://grbio.org/institution/shandong-normal-university" xlink:type="simple">SDNU</named-content> 20242446; D. <named-content xmlns:xlink="http://www.w3.org/1999/xlink" content-type="dwc:institutional_code" xlink:title="Lichen Section of Botanical Herbarium, Shandong Normal University" xlink:href="http://grbio.org/institution/shandong-normal-university" xlink:type="simple">SDNU</named-content> 20242244). A, B. Biofilm with apothecia; C. Section of biofilm; D. Dead biofilm; E. Section of apothecium; F. Hemiamyloid reaction of hymenium; G. Exciple; H. Ascus in IKI; I. Ascospores. Scale bars: 1mm (A); 500 μm (B); 200 μm (D); 100 μm (E, F); 50 μm (C, G); 10 μm (H); 5 μm (I).</p></caption><graphic xmlns:xlink="http://www.w3.org/1999/xlink" xlink:href="mycokeys-120-277-g002.jpg" position="float" orientation="portrait" xlink:type="simple" id="oo_1393786.jpg"><uri content-type="original_file" xlink:type="simple">https://binary.pensoft.net/fig/1393786</uri></graphic></fig></tp:treatment-sec><tp:treatment-sec sec-type="material" id="SECID0ETWAE"><title>Type.</title><p>China • Shandong Province: Yantai City, Muping District, Kunyu Mountain Nature Reserve, the steep slope near the road, <named-content xmlns:xlink="http://www.w3.org/1999/xlink" content-type="dwc:verbatimCoordinates" xlink:type="simple"><named-content content-type="geo-json" specific-use="{&#34;type&#34;:&#34;Point&#34;,&#34;coordinates&#34;:[121.720006,37.258178]}" id="NCID0E3WAE" xlink:type="simple">37°15'29.44"N, 121°43'12.02"E</named-content></named-content>, alt. 304 m, on non-calcareous rock, 23 Nov. 2024, J.X. Wang et al. 20242446 (<named-content xmlns:xlink="http://www.w3.org/1999/xlink" content-type="dwc:institutional_code" xlink:title="Lichen Section of Botanical Herbarium, Shandong Normal University" xlink:href="http://grbio.org/institution/shandong-normal-university" xlink:type="simple">SDNU</named-content>, holotype).</p></tp:treatment-sec><tp:treatment-sec sec-type="etymology" id="SECID0EFXAE"><title>Etymology.</title><p>The epithet refers to the black carbonized apothecia when mature.</p></tp:treatment-sec><tp:treatment-sec sec-type="description" id="SECID0EKXAE"><title>Description.</title><p>Thallus rare, of dispersed or contiguous irregular areoles, (0.15–)0.5–0.75 mm wide, sometimes indistinct, replicating by division, usually a biofilm composed of soil particles and algal cells at the immature apothecia base, ca. 30–50 μm thick, then dead when apothecia mature and easy separation from the substrate. Upper surface dull brown to black, rough, epruinose. Epicortex thin, ca. 5 μm thick. Cortex 25–40 μm thick, upper layer 10–15 μm thick, brown, lower layer hyaline. Algal layer continuous, uninterrupted, sometimes extending below apothecia, algal cells ca. 10 μm wide. Medulla obscured with crystals and gelatinization. Apothecia usually 1–3(–8) per areole, often with compound apothecia, 0.25–0.5 mm in diameter, brown to black, hemispherical, sometimes irregular, usually arising individually from the biofilm, initially punctiform, later dilated, sometimes arising individually from thallus, disc dull brown to black, usually carbonized, ca. 0.15 mm wide, usually circular, slightly concave or flat, sometimes with an umbo of the same color as the disc, (10–)12.5–15(–25) μm thick, rarely with slightly elevated apothecial crown. Out wall of apothecia (10–)12.5–15(–25) μm thick, carbonized, with inter thalline area sometimes absent, resulting in a space between the carbonized outer wall and the hymenium. Parathecium 40–50 μm thick, IKI-. Hymenium (200–)225–250 μm high, paraphyses 1.5–2 μm wide, apices expand, up to 4 μm wide, hymenial gel IKI+ blue turning red, hemiamyloid, if IKI too diluted with water on the slide, the reaction is IKI- pale yellow. Asci clavate, 110–140 × 15–25 μm, ascus stain IKI+ light blue tholus and space between the outer and inner wall of the ascus before ascospores fill the asci, ascospores several hundred per asci, narrowly ellipsoid, (4–)5–6(–7) × 1.5–2 μm. Subhymenium ca. 50–75 μm thick, IKI+, blue. Hypothecium obscured, ca. 10–20 μm thick, IKI-. Pycnidia not observed. Not producing secondary metabolites.</p></tp:treatment-sec><tp:treatment-sec sec-type="habitat" id="SECID0EPXAE"><title>Habitat and distribution.</title><p>This new species is so far only known from Kunyu Mountain Nature Reserve, Shandong Province. It occurs on non-calcareous rock from the south-facing slopes located in the valley, at an elevation of 304 m.</p></tp:treatment-sec><tp:treatment-sec sec-type="notes" id="SECID0EUXAE"><title>Notes.</title><p><italic><tp:taxon-name><tp:taxon-name-part taxon-name-part-type="genus" reg="Trimmatothelopsis">Trimmatothelopsis</tp:taxon-name-part><tp:taxon-name-part taxon-name-part-type="species" reg="anthracina">anthracina</tp:taxon-name-part></tp:taxon-name></italic> is similar to <italic><tp:taxon-name><tp:taxon-name-part taxon-name-part-type="genus" reg="Trimmatothelopsis">T.</tp:taxon-name-part><tp:taxon-name-part taxon-name-part-type="species" reg="americana">americana</tp:taxon-name-part></tp:taxon-name></italic>, <italic><tp:taxon-name><tp:taxon-name-part taxon-name-part-type="genus" reg="Trimmatothelopsis">T.</tp:taxon-name-part><tp:taxon-name-part taxon-name-part-type="species" reg="coreana">coreana</tp:taxon-name-part></tp:taxon-name></italic>, <italic>and <tp:taxon-name><tp:taxon-name-part taxon-name-part-type="genus" reg="Trimmatothelopsis">T.</tp:taxon-name-part><tp:taxon-name-part taxon-name-part-type="species" reg="versipellis">versipellis</tp:taxon-name-part></tp:taxon-name></italic> by its carbonized apothecial margin. <italic><tp:taxon-name><tp:taxon-name-part taxon-name-part-type="genus" reg="Trimmatothelopsis">Trimmatothelopsis</tp:taxon-name-part><tp:taxon-name-part taxon-name-part-type="species" reg="americana">americana</tp:taxon-name-part></tp:taxon-name></italic> differs in its uncarbonized apothecial disc and small ascospores (3–5 × 0.5–1 μm) (<xref ref-type="bibr" rid="B9">Knudsen and Lendemer 2016</xref>). <italic><tp:taxon-name><tp:taxon-name-part taxon-name-part-type="genus" reg="Trimmatothelopsis">Trimmatothelopsis</tp:taxon-name-part><tp:taxon-name-part taxon-name-part-type="species" reg="coreana">coreana</tp:taxon-name-part></tp:taxon-name></italic> differs in its apothecia immersed in the thalline warts, no biofilm, uncarbonized apothecia disc, lower hymenium (up to 190 μm high), and lower subhymenium (up to 40 μm thick) (<xref ref-type="bibr" rid="B18">Kondratyuk et al. 2015</xref>). <italic><tp:taxon-name><tp:taxon-name-part taxon-name-part-type="genus" reg="Trimmatothelopsis">Trimmatothelopsis</tp:taxon-name-part><tp:taxon-name-part taxon-name-part-type="species" reg="versipellis">versipellis</tp:taxon-name-part></tp:taxon-name></italic> differs in its IKI+ blue euamyloid hymenial gel and IKI- ascus (<xref ref-type="bibr" rid="B4">Gueidan et al. 2014</xref>).</p><p>Before this study, <italic><tp:taxon-name><tp:taxon-name-part taxon-name-part-type="genus" reg="Trimmatothelopsis">T.</tp:taxon-name-part><tp:taxon-name-part taxon-name-part-type="species" reg="versipellis">versipellis</tp:taxon-name-part></tp:taxon-name></italic> was reported from Kunyu Mountain Nature Reserve where we found <italic><tp:taxon-name><tp:taxon-name-part taxon-name-part-type="genus" reg="Trimmatothelopsis">T.</tp:taxon-name-part><tp:taxon-name-part taxon-name-part-type="species" reg="anthracina">anthracina</tp:taxon-name-part></tp:taxon-name></italic> and <italic><tp:taxon-name><tp:taxon-name-part taxon-name-part-type="genus" reg="Trimmatothelopsis">T.</tp:taxon-name-part><tp:taxon-name-part taxon-name-part-type="species" reg="shandongensis">shandongensis</tp:taxon-name-part></tp:taxon-name></italic>. However, the morphological re-examination of the sole specimen (Ren5389 <named-content xmlns:xlink="http://www.w3.org/1999/xlink" content-type="dwc:institutional_code" xlink:title="Lichen Section of Botanical Herbarium, Shandong Normal University" xlink:href="http://grbio.org/institution/shandong-normal-university" xlink:type="simple">SDNU</named-content>) revealed significant discrepancies from the original description by <xref ref-type="bibr" rid="B32">Xiong et al. (2020)</xref>. In Xiong’s description, this species has red-brown thallus, low hymenium (100–130 μm high), and IKI+ blue hymenial gel. However, during our re-examination of this specimen, it actually has brownish to dull brown thallus, globose apothecia, hymenium ca. 200 μm high, IKI+ blue turning red hymenial gel, IKI+ blue ascus, and ascospores 4.5–6.25 × 2.5–3 μm. Unfortunately, we could not sequence this specimen. Based on these characteristics, this specimen should not belong to <italic><tp:taxon-name><tp:taxon-name-part taxon-name-part-type="genus" reg="Trimmatothelopsis">T.</tp:taxon-name-part><tp:taxon-name-part taxon-name-part-type="species" reg="versipellis">versipellis</tp:taxon-name-part></tp:taxon-name></italic> which had carbon black thallus, IKI+ blue hymenial gel, IKI- ascus, and small ascospores 3–5 × 1–2 μm (<xref ref-type="bibr" rid="B4">Gueidan et al. 2014</xref>). However, this specimen shares many morphological and chemical characteristics with <italic><tp:taxon-name><tp:taxon-name-part taxon-name-part-type="genus" reg="Trimmatothelopsis">T.</tp:taxon-name-part><tp:taxon-name-part taxon-name-part-type="species" reg="anthracina">anthracina</tp:taxon-name-part></tp:taxon-name></italic>: dull brown thallus, high hymenium (ca. 200 μm), IKI+ blue turning red hymenial gel, and IKI+ blue ascus. Furthermore, both of them were collected along the Sancha River in the Kunyu Mountain Nature Reserve. In summary, we identified this specimen as <italic><tp:taxon-name><tp:taxon-name-part taxon-name-part-type="genus" reg="Trimmatothelopsis">T.</tp:taxon-name-part><tp:taxon-name-part taxon-name-part-type="species" reg="anthracina">anthracina</tp:taxon-name-part></tp:taxon-name></italic>.</p></tp:treatment-sec><tp:treatment-sec sec-type="material" id="SECID0EE4AE"><title>Additional specimens examined.</title><p>China • Shandong Province: Yantai city, Muping District, Kunyu Mountain Nature Reserve, the steep slope near the road, <named-content xmlns:xlink="http://www.w3.org/1999/xlink" content-type="dwc:verbatimCoordinates" xlink:type="simple"><named-content content-type="geo-json" specific-use="{&#34;type&#34;:&#34;Point&#34;,&#34;coordinates&#34;:[121.720006,37.258178]}" id="NCID0EN4AE" xlink:type="simple">37°15'29.44"N, 121°43'12.02"E</named-content></named-content>, alt. 304 m, on non-calcareous rock, 23 Nov. 2024, J.X. Wang et al. 20242211, 20242212, 20242224, 20242244, 20242447 (<named-content xmlns:xlink="http://www.w3.org/1999/xlink" content-type="dwc:institutional_code" xlink:title="Lichen Section of Botanical Herbarium, Shandong Normal University" xlink:href="http://grbio.org/institution/shandong-normal-university" xlink:type="simple">SDNU</named-content>).</p></tp:treatment-sec><ref-list><ref id="B9"><mixed-citation xmlns:xlink="http://www.w3.org/1999/xlink" xlink:type="simple"><person-group><name name-style="western"><surname>Knudsen</surname><given-names>K</given-names></name><name name-style="western"><surname>Lendemer</surname><given-names>JC</given-names></name></person-group> (<year>2016</year>) <article-title>A new perspective on <italic><tp:taxon-name><tp:taxon-name-part taxon-name-part-type="genus">Melanophloea</tp:taxon-name-part></tp:taxon-name></italic>, <italic><tp:taxon-name><tp:taxon-name-part taxon-name-part-type="genus">Thelocarpella</tp:taxon-name-part></tp:taxon-name></italic> and <italic><tp:taxon-name><tp:taxon-name-part taxon-name-part-type="genus">Trimmatothelopsis</tp:taxon-name-part></tp:taxon-name></italic>: Species previously placed in multiple families are united within a single genus in the <tp:taxon-name><tp:taxon-name-part taxon-name-part-type="family">Acarosporaceae</tp:taxon-name-part></tp:taxon-name>.</article-title><source>The Bryologist</source><volume>119</volume>(<issue>3</issue>): <fpage>266</fpage>–<lpage>279</lpage>. <ext-link xlink:href="10.1639/0007-2745-119.3.266" ext-link-type="doi" xlink:type="simple">https://doi.org/10.1639/0007-2745-119.3.266</ext-link></mixed-citation></ref><ref id="B18"><mixed-citation xmlns:xlink="http://www.w3.org/1999/xlink" xlink:type="simple"><person-group><name name-style="western"><surname>Kondratyuk</surname><given-names>SY</given-names></name><name name-style="western"><surname>Lokos</surname><given-names>L</given-names></name><name name-style="western"><surname>Farkas</surname><given-names>E</given-names></name><name name-style="western"><surname>Oh</surname><given-names>SO</given-names></name><name name-style="western"><surname>Hur</surname><given-names>JS</given-names></name></person-group> (<year>2015</year>) <article-title>New and noteworthy lichen-forming and lichenicolous fungi 3.</article-title><source>Acta Botanica Hungarica</source><volume>57</volume>(<issue>3–4</issue>): <fpage>345</fpage>–<lpage>382</lpage>. <ext-link xlink:href="10.1556/034.57.2015.3-4.7" ext-link-type="doi" xlink:type="simple">https://doi.org/10.1556/034.57.2015.3-4.7</ext-link></mixed-citation></ref><ref id="B4"><mixed-citation xmlns:xlink="http://www.w3.org/1999/xlink" xlink:type="simple"><person-group><name name-style="western"><surname>Gueidan</surname><given-names>C</given-names></name><name name-style="western"><surname>Monnat</surname><given-names>JY</given-names></name><name name-style="western"><surname>Navarro-Rosinés</surname><given-names>P</given-names></name><name name-style="western"><surname>Roux</surname><given-names>C</given-names></name></person-group> (<year>2014</year>) <article-title><italic><tp:taxon-name><tp:taxon-name-part taxon-name-part-type="genus">Trimmatothelopsis</tp:taxon-name-part><tp:taxon-name-part taxon-name-part-type="species">versipellis</tp:taxon-name-part></tp:taxon-name></italic> Malkovar de kreskolokoj en Fini-stero (Francio), kladogeneza loko kaj taksonomiaj konsekvencoj.</article-title><source>Bulletin de la Société Linnéenne de Provence</source><volume>65</volume>: <fpage>67</fpage>–<lpage>81</lpage>.</mixed-citation></ref><ref id="B32"><mixed-citation xmlns:xlink="http://www.w3.org/1999/xlink" xlink:type="simple"><person-group><name name-style="western"><surname>Xiong</surname><given-names>YJ</given-names></name><name name-style="western"><surname>Qin</surname><given-names>QL</given-names></name><name name-style="western"><surname>Ren</surname><given-names>Q</given-names></name></person-group> (<year>2020</year>) <article-title>Three species of crustose lichens new to China.</article-title><source>Redai Yaredai Zhiwu Xuebao</source><volume>28</volume>(<issue>1</issue>): <fpage>91</fpage>–<lpage>95</lpage>.</mixed-citation></ref></ref-list></tp:taxon-treatment>
