# Supplementary material for: ﻿Three new taxa of lichen genus Trimmatothelopsis (Acarosporales, Acarosporaceae) from China
Source: MycoKeys. 2025 Aug 13;120:277–93. doi: 10.3897/mycokeys.120.158033 (PMC12368601; doi:10.3897/mycokeys.120.158033)
Supplement: XML Treatment for Trimmatothelopsis shandongensis [file mycokeys.120.158033-treatment3.xml]

<!DOCTYPE tp:taxon-treatment
  PUBLIC "-//TaxonX//DTD Taxonomic Treatment Publishing DTD v0 20100105//EN" "tax-treatment-NSO.dtd">
<tp:taxon-treatment xmlns:tp="http://www.plazi.org/taxpub"><tp:treatment-meta><kwd-group><label>Taxon classification</label><kwd>
              <named-content content-type="kingdom">Fungi</named-content>
            </kwd><kwd>
              <named-content content-type="order">Acarosporales</named-content>
            </kwd><kwd>
              <named-content content-type="family">Acarosporaceae</named-content>
            </kwd></kwd-group><mixed-citation publication-type="journal"><person-group><name><surname>Wang</surname><given-names>Jiaxin</given-names></name><name><surname>Liang</surname><given-names>Fuhui</given-names></name><name><surname>Zhao</surname><given-names>Zuntian</given-names></name><name><surname>Hu</surname><given-names>Ling</given-names></name></person-group><article-title>﻿Three new taxa of lichen genus <italic><tp:taxon-name><tp:taxon-name-part taxon-name-part-type="genus" reg="Trimmatothelopsis">Trimmatothelopsis</tp:taxon-name-part></tp:taxon-name></italic> (<tp:taxon-name><tp:taxon-name-part taxon-name-part-type="order">Acarosporales</tp:taxon-name-part></tp:taxon-name>, <tp:taxon-name><tp:taxon-name-part taxon-name-part-type="family">Acarosporaceae</tp:taxon-name-part></tp:taxon-name>) from China</article-title><source>MycoKeys</source><day>13</day><month>08</month><year>2025</year><volume>120</volume><fpage>277</fpage><lpage>293</lpage><pub-id pub-id-type="doi">10.3897/mycokeys.120.158033</pub-id></mixed-citation></tp:treatment-meta><tp:nomenclature><label>﻿</label><tp:taxon-name>
            <object-id xmlns:xlink="http://www.w3.org/1999/xlink" content-type="arpha" xlink:type="simple">3C14B6BC-00F0-5D3D-BE56-136D12EA845E</object-id>
            <tp:taxon-name-part taxon-name-part-type="genus" reg="Trimmatothelopsis">Trimmatothelopsis</tp:taxon-name-part>
            <tp:taxon-name-part taxon-name-part-type="species" reg="shandongensis">shandongensis</tp:taxon-name-part>
            <object-id xmlns:xlink="http://www.w3.org/1999/xlink" xlink:type="simple">Fungal Names: FN 572515</object-id>
          </tp:taxon-name><tp:taxon-authority>J.X. Wang &amp; L. Hu</tp:taxon-authority><tp:taxon-status xmlns:xlink="http://www.w3.org/1999/xlink" xlink:type="simple">sp. nov.</tp:taxon-status><xref ref-type="fig" rid="F4">Fig. 4</xref></tp:nomenclature><tp:treatment-sec sec-type="diagnosis" id="SECID0ECHAG"><title>Diagnosis.</title><p>Similar to <italic><tp:taxon-name><tp:taxon-name-part taxon-name-part-type="genus" reg="Trimmatothelopsis">Trimmatothelopsis</tp:taxon-name-part><tp:taxon-name-part taxon-name-part-type="species" reg="mexicana">mexicana</tp:taxon-name-part></tp:taxon-name></italic> but differing in having dull brown thallus and apothecia, in having smaller apothecial disc (0.1 mm vs. 1–2 mm), and in having lower hymenium (120–140 μm vs. 200–220 μm).</p><fig id="F4" position="float" orientation="portrait"><object-id xmlns:xlink="http://www.w3.org/1999/xlink" content-type="doi" xlink:type="simple">10.3897/mycokeys.120.158033.figure4</object-id><object-id xmlns:xlink="http://www.w3.org/1999/xlink" content-type="arpha" xlink:type="simple">FC04D7A1-5185-53CF-90FC-A3D5E89BC648</object-id><label>Figure 4.</label><caption><p><italic><tp:taxon-name><tp:taxon-name-part taxon-name-part-type="genus" reg="Trimmatothelopsis">Trimmatothelopsis</tp:taxon-name-part><tp:taxon-name-part taxon-name-part-type="species" reg="shandongensis">shandongensis</tp:taxon-name-part></tp:taxon-name></italic>, (holotype, <named-content xmlns:xlink="http://www.w3.org/1999/xlink" content-type="dwc:institutional_code" xlink:title="Lichen Section of Botanical Herbarium, Shandong Normal University" xlink:href="http://grbio.org/institution/shandong-normal-university" xlink:type="simple">SDNU</named-content> 20242240a). A. Areolate thallus with apothecia; B. Apothecium; C. Section of cortex; D. Algal cells; E. Section of apothecium; F. Hemiamyloid reaction of hymenium; G, H. Ascus in IKI; I, J. Ascospores; K. Pycnidium; L. Section of pycnidium; M. Long narrow ampulliform conidiogenous cell producing conidia; N. Conidia. Scale bars: 1 mm (A); 50 μm (B, C, E, F, K); 20 μm (G, H, L); 10 μm (D, M); 5 μm (I, J, N).</p></caption><graphic xmlns:xlink="http://www.w3.org/1999/xlink" xlink:href="mycokeys-120-277-g004.jpg" position="float" orientation="portrait" xlink:type="simple" id="oo_1393788.jpg"><uri content-type="original_file" xlink:type="simple">https://binary.pensoft.net/fig/1393788</uri></graphic></fig></tp:treatment-sec><tp:treatment-sec sec-type="material" id="SECID0EPIAG"><title>Type.</title><p>China • Shandong Province: Yantai City, Muping District, Kunyu Mountain Nature Reserve, the steep slope near the road, <named-content xmlns:xlink="http://www.w3.org/1999/xlink" content-type="dwc:verbatimCoordinates" xlink:type="simple"><named-content content-type="geo-json" specific-use="{&#34;type&#34;:&#34;Point&#34;,&#34;coordinates&#34;:[121.720006,37.258178]}" id="NCID0EYIAG" xlink:type="simple">37°15'29.44"N, 121°43'12.02"E</named-content></named-content>, alt. 304 m, on non-calcareous rock, 23 Nov. 2024, J.X. Wang et al. 20242240a (<named-content xmlns:xlink="http://www.w3.org/1999/xlink" content-type="dwc:institutional_code" xlink:title="Lichen Section of Botanical Herbarium, Shandong Normal University" xlink:href="http://grbio.org/institution/shandong-normal-university" xlink:type="simple">SDNU</named-content>, holotype).</p></tp:treatment-sec><tp:treatment-sec sec-type="etymology" id="SECID0EBJAG"><title>Etymology.</title><p>The specific epithet <tp:taxon-name><tp:taxon-name-part taxon-name-part-type="genus" reg="Trimmatothelopsis"/><tp:taxon-name-part taxon-name-part-type="species" reg="shandongensis">shandongensis</tp:taxon-name-part></tp:taxon-name> refers to Shandong Province, where this species was found.</p></tp:treatment-sec><tp:treatment-sec sec-type="description" id="SECID0EQJAG"><title>Description.</title><p>Thallus of dispersed or contiguous irregular areoles and subsquamules, 0.25–0.75 mm wide, replicating by division. Upper surface dull brown, usually with black undertone, rough, epruinose. Epicortex thin, ca. 5 μm thick. Cortex 30–50 μm thick, upper layer brown, ca. 8–12 μm thick, lower layer hyaline. Algal layer 50–75 μm thick, sometimes interrupted by hyphal bundles, algal cells mostly 8–15 μm wide. Medulla obscured with crystals and gelatinization, sometimes interspersed with a few algal cells. Apothecia rare, usually 1–2 per areole, immersed, disc up to 0.1 mm wide, concave, blackish brown, slightly darker than thallus, with slightly elevated apothecial crown, sometimes punctiform, epruinose. Parathecium indistinct, ca. 10–20 μm wide, merging with cortex, IKI-. Hymenium 120–140 μm high, paraphyses ca. 1.5 μm wide, apices unexpanded, lacking pigment caps, hymenial gel IKI+ red, hemiamyloid, if IKI too diluted with water on the slide the reaction is IKI- pale yellow. Asci clavate, 95–120 × 15–25 μm, ascus stain IKI+ light blue tholus and space between the outer and inner wall of the ascus before ascospores fill the asci, the blue area in upper layers of the tholus evanescent, ascospores several hundred per asci, narrowly ellipsoid, 5–7 × 2–3 μm. Subhymenium ca. 20 μm thick, hard to distinguish from hymenium, IKI-. Pycnidia immersed with dark ostioles, subglobose, 90–120 × 80–100 μm, with conidiogenous cells ca. 20 × 2 μm, conidia bacilliform, 4–6 × 1–1.5 μm. Not producing secondary metabolites.</p></tp:treatment-sec><tp:treatment-sec sec-type="habitat" id="SECID0EVJAG"><title>Habitat and distribution.</title><p>This new species is only known from Kunyu Mountain Nature Reserve, Shandong Province, on non-calcareous rock at an elevation of 304 m. The holotype was collected on a steep sunny slope, growing with <italic><tp:taxon-name><tp:taxon-name-part taxon-name-part-type="genus" reg="Trimmatothelopsis">T.</tp:taxon-name-part><tp:taxon-name-part taxon-name-part-type="species" reg="anthracina">anthracina</tp:taxon-name-part></tp:taxon-name></italic>.</p></tp:treatment-sec><tp:treatment-sec sec-type="notes" id="SECID0EGKAG"><title>Notes.</title><p><italic><tp:taxon-name><tp:taxon-name-part taxon-name-part-type="genus" reg="Trimmatothelopsis">Trimmatothelopsis</tp:taxon-name-part><tp:taxon-name-part taxon-name-part-type="species" reg="shandongensis">shandongensis</tp:taxon-name-part></tp:taxon-name></italic> differs from other species in the genus <italic><tp:taxon-name><tp:taxon-name-part taxon-name-part-type="genus" reg="Trimmatothelopsis">Trimmatothelopsis</tp:taxon-name-part></tp:taxon-name></italic> by lower hymenium 120–140 μm high. The new species shares areolate to squamulose thallus and IKI+ red hymenial gel with <italic><tp:taxon-name><tp:taxon-name-part taxon-name-part-type="genus" reg="Trimmatothelopsis">T.</tp:taxon-name-part><tp:taxon-name-part taxon-name-part-type="species" reg="mexicana">mexicana</tp:taxon-name-part></tp:taxon-name></italic> and <italic><tp:taxon-name><tp:taxon-name-part taxon-name-part-type="genus" reg="Trimmatothelopsis">T.</tp:taxon-name-part><tp:taxon-name-part taxon-name-part-type="species" reg="oreophila">oreophila</tp:taxon-name-part></tp:taxon-name></italic>, but <italic><tp:taxon-name><tp:taxon-name-part taxon-name-part-type="genus" reg="Trimmatothelopsis">T.</tp:taxon-name-part><tp:taxon-name-part taxon-name-part-type="species" reg="mexicana">mexicana</tp:taxon-name-part></tp:taxon-name></italic> differs in having a pale brown thallus with stipe, brown apothecia, and the longest conidia (up to 13.9 μm long) in this genus (<xref ref-type="bibr" rid="B15">Knudsen et al. 2023a</xref>). <italic><tp:taxon-name><tp:taxon-name-part taxon-name-part-type="genus" reg="Trimmatothelopsis">Trimmatothelopsis</tp:taxon-name-part><tp:taxon-name-part taxon-name-part-type="species" reg="oreophila">oreophila</tp:taxon-name-part></tp:taxon-name></italic> differs from this new species in having apothecia with brownish red disc, IKI- ascus, and thicker subhymenium (30–50 μm vs. 20 μm) (<xref ref-type="bibr" rid="B11">Knudsen et al. 2021a</xref>). The dull brown surface of thallus was also found in <italic><tp:taxon-name><tp:taxon-name-part taxon-name-part-type="genus" reg="Trimmatothelopsis">T.</tp:taxon-name-part><tp:taxon-name-part taxon-name-part-type="species" reg="terricola">terricola</tp:taxon-name-part></tp:taxon-name></italic>, but it differs in having rhizohyphae in root-like bundles and IKI- ascus (<xref ref-type="bibr" rid="B6">Knudsen 2007</xref>; <xref ref-type="bibr" rid="B9">Knudsen and Lendemer 2016</xref>). <italic><tp:taxon-name><tp:taxon-name-part taxon-name-part-type="genus" reg="Trimmatothelopsis">Trimmatothelopsis</tp:taxon-name-part><tp:taxon-name-part taxon-name-part-type="species" reg="shandongensis">shandongensis</tp:taxon-name-part></tp:taxon-name></italic> also shares some features with <italic><tp:taxon-name><tp:taxon-name-part taxon-name-part-type="genus" reg="Trimmatothelopsis">T.</tp:taxon-name-part><tp:taxon-name-part taxon-name-part-type="species" reg="anthracina">anthracina</tp:taxon-name-part></tp:taxon-name></italic>: the blackish brown areolate thallus with completely immersed apothecia and IKI+ blue ascus, but <italic><tp:taxon-name><tp:taxon-name-part taxon-name-part-type="genus" reg="Trimmatothelopsis">T.</tp:taxon-name-part><tp:taxon-name-part taxon-name-part-type="species" reg="shandongensis">shandongensis</tp:taxon-name-part></tp:taxon-name></italic> differs in its uncarbonized apothecia and IKI+ red hymenial gel.</p></tp:treatment-sec><tp:treatment-sec sec-type="material" id="SECID0EGOAG"><title>Additional specimens examined.</title><p>China • Shandong Province: Yantai City, Muping District, Kunyu Mountain Nature Reserve, the steep slope near the road, <named-content xmlns:xlink="http://www.w3.org/1999/xlink" content-type="dwc:verbatimCoordinates" xlink:type="simple"><named-content content-type="geo-json" specific-use="{&#34;type&#34;:&#34;Point&#34;,&#34;coordinates&#34;:[121.720006,37.258178]}" id="NCID0EPOAG" xlink:type="simple">37°15'29.44"N, 121°43'12.02"E</named-content></named-content>, alt. 304 m, on non-calcareous rock, 23 Nov. 2024, J.X. Wang et al. 20242240b (<named-content xmlns:xlink="http://www.w3.org/1999/xlink" content-type="dwc:institutional_code" xlink:title="Lichen Section of Botanical Herbarium, Shandong Normal University" xlink:href="http://grbio.org/institution/shandong-normal-university" xlink:type="simple">SDNU</named-content>).</p></tp:treatment-sec><ref-list><ref id="B15"><mixed-citation xmlns:xlink="http://www.w3.org/1999/xlink" xlink:type="simple"><person-group><name name-style="western"><surname>Knudsen</surname><given-names>K</given-names></name><name name-style="western"><surname>Kocourková</surname><given-names>J</given-names></name><name name-style="western"><surname>Hodková</surname><given-names>E</given-names></name><name name-style="western"><surname>Dart</surname><given-names>J</given-names></name><name name-style="western"><surname>Huereca</surname><given-names>A</given-names></name><name name-style="western"><surname>Malíček</surname><given-names>J</given-names></name></person-group> (<year>2023a</year>) <article-title>Three new species of <italic><tp:taxon-name><tp:taxon-name-part taxon-name-part-type="genus">Trimmatothelopsis</tp:taxon-name-part></tp:taxon-name></italic> (<tp:taxon-name><tp:taxon-name-part taxon-name-part-type="order">Acarosporales</tp:taxon-name-part></tp:taxon-name>, <tp:taxon-name><tp:taxon-name-part taxon-name-part-type="family">Acarosporaceae</tp:taxon-name-part></tp:taxon-name>) from southwestern North America.</article-title><source>MycoKeys</source><volume>99</volume>: <fpage>251</fpage>–<lpage>268</lpage>. <ext-link xlink:href="10.3897/mycokeys.99.102965" ext-link-type="doi" xlink:type="simple">https://doi.org/10.3897/mycokeys.99.102965</ext-link></mixed-citation></ref><ref id="B11"><mixed-citation xmlns:xlink="http://www.w3.org/1999/xlink" xlink:type="simple"><person-group><name name-style="western"><surname>Knudsen</surname><given-names>K</given-names></name><name name-style="western"><surname>Kocourková</surname><given-names>J</given-names></name><name name-style="western"><surname>Hodková</surname><given-names>E</given-names></name><name name-style="western"><surname>Adams</surname><given-names>JN</given-names></name><name name-style="western"><surname>Wang</surname><given-names>Y</given-names></name></person-group> (<year>2021a</year>) <article-title>Three species of <italic><tp:taxon-name><tp:taxon-name-part taxon-name-part-type="genus">Trimmatothelopsis</tp:taxon-name-part></tp:taxon-name></italic> (<tp:taxon-name><tp:taxon-name-part taxon-name-part-type="family">Acarosporaceae</tp:taxon-name-part></tp:taxon-name>) from Europe and North America.</article-title><source>The Bryologist</source><volume>124</volume>(<issue>2</issue>): <fpage>271</fpage>–<lpage>280</lpage>. <ext-link xlink:href="10.1639/0007-2745-124.2.271" ext-link-type="doi" xlink:type="simple">https://doi.org/10.1639/0007-2745-124.2.271</ext-link></mixed-citation></ref><ref id="B6"><mixed-citation xmlns:xlink="http://www.w3.org/1999/xlink" xlink:type="simple"><person-group><name name-style="western"><surname>Knudsen</surname><given-names>K</given-names></name></person-group> (<year>2007</year>) <source><italic><tp:taxon-name><tp:taxon-name-part taxon-name-part-type="genus">Acarospora</tp:taxon-name-part></tp:taxon-name></italic>. In: Nash TH III, Gries C, Bungartz F (Eds) Lichen Flora of the Greater Sonoran Desert Region (Vol. 3).</source><publisher-name>Arizona: Lichens Unlimited</publisher-name>, <publisher-loc>Arizona State University, Tempe</publisher-loc>, <size units="page">38 pp</size>.</mixed-citation></ref><ref id="B9"><mixed-citation xmlns:xlink="http://www.w3.org/1999/xlink" xlink:type="simple"><person-group><name name-style="western"><surname>Knudsen</surname><given-names>K</given-names></name><name name-style="western"><surname>Lendemer</surname><given-names>JC</given-names></name></person-group> (<year>2016</year>) <article-title>A new perspective on <italic><tp:taxon-name><tp:taxon-name-part taxon-name-part-type="genus">Melanophloea</tp:taxon-name-part></tp:taxon-name></italic>, <italic><tp:taxon-name><tp:taxon-name-part taxon-name-part-type="genus">Thelocarpella</tp:taxon-name-part></tp:taxon-name></italic> and <italic><tp:taxon-name><tp:taxon-name-part taxon-name-part-type="genus">Trimmatothelopsis</tp:taxon-name-part></tp:taxon-name></italic>: Species previously placed in multiple families are united within a single genus in the <tp:taxon-name><tp:taxon-name-part taxon-name-part-type="family">Acarosporaceae</tp:taxon-name-part></tp:taxon-name>.</article-title><source>The Bryologist</source><volume>119</volume>(<issue>3</issue>): <fpage>266</fpage>–<lpage>279</lpage>. <ext-link xlink:href="10.1639/0007-2745-119.3.266" ext-link-type="doi" xlink:type="simple">https://doi.org/10.1639/0007-2745-119.3.266</ext-link></mixed-citation></ref></ref-list></tp:taxon-treatment>
